# Supplementary material for: Macrostructural and Microstructural White Matter Alterations Are Associated with Apathy across the Clinical Alzheimer’s Disease Spectrum
Source: Brain Sci. 2022 Oct 13;12(10):1383. doi: 10.3390/brainsci12101383 (PMC9599811; doi:10.3390/brainsci12101383)
Supplement: Supplementary file 1 [file brainsci-12-01383-s001.zip]

Archive with 1 entries (1 files):
- brainsci-1947572-supplementary.pdf
